# Supplementary material for: Genome-Wide Identification and Gene Expression Analysis of Sweet Cherry Aquaporins (Prunus avium L.) under Abiotic Stresses
Source: Genes (Basel). 2023 Apr 19;14(4):940. doi: 10.3390/genes14040940 (PMC10138167; doi:10.3390/genes14040940)
Supplement: Supplementary file 1 [file genes-14-00940-s001.zip]

Archive with 1 entries (1 files):
- genes-2350353-supplementary.pdf
